# Supplementary material for: Exclusion of eleven candidate genes for ocular melanosis in cairn terriers
Source: J Negat Results Biomed. 2013 Mar 1;12:6. doi: 10.1186/1477-5751-12-6 (PMC3599239; doi:10.1186/1477-5751-12-6)
Supplement: Additional file 1: Table S1 — Genotyping results for microsatellites on the ABI 3130 genetic analyzer. Dogs with one recombination or mutation event are boxed. Light gray boxes indicate a second recombination or mutation event. Dark gray boxes indicate a third recombination or mutation event. Table S2. Biallelic genotyping results. Biallelic genotyping results with SNP information, SNP # correlates with Table 1, SNP position. [file 1477-5751-12-6-S1.xls]

## Sheet: Suppl. Table 1
Supplemental Table 1. Genotyping results for microsatellites on the ABI 3130 Genetic Analyzer.
Dog	LYST-1		LYST-2		SILV-1		SILV-2		TYR-1		TYR-2		COMT-1		GSK3B-1		GSK3B-2
1	429	449	342	342	608	608	237	237	426	426	610	610	224	240	149	154	343	343
2	429	450	341	342	600	608	237	237	414	426	598	610	244	244	149	154	343	343
3	435	451	306	345	604	612	241	249	431	486	594	638	210	240	149	154	343	343
4	455	455	310	310	550	604	235	237	426	426	610	610	224	244	154	164	320	324
5	445	450	310	322	601	613	237	242	414	426	579	615	224	224	143	164	324	332
6	435	451	303	315	621	628	246	246.5	406	414	599	617	228	236	164	164	320	324
7	455	466	310	326	608	608	237	237	414	426	575	610	240	240	149	154	320	328
8	446	467	306	349	601	609	237	249	383	414	580	631	216	220	148	164	344	344
9	430	435	302	341	607	607	233	237	417	486	607	630	210	240	154	164	320	324
10	414	429	306	338	588	616	246	246	418	431	598	630	220	224	149	164	344	344
Dogs with one recombination or mutation event that are exclusionary for a dominant are boxed. Light gray boxes indicate a
second recombination or mutation event. Dark gray boxes indicate a third recombination or mutation event.

## Sheet: Suppl. Table 2
Supplemental Table 2. Biallelic genotyping results.
Gene	SNP #	Genotype	# of Dogs
MC1R	1	A/A	13
		A/G	5
		G/G	2
MC1R	2	T/T	2
		T/C	6
		C/C	6
TYRP1	1	A/A	2
		A/G	7
		G/G	2
TYRP1	In/Del	+/+	7
		+/-	1
		-/-	2
GPNMB	1	C/C	3
		C/T	4
		T/T	3
GPNMB	2	G/G	5
		G/T	13
		T/T	2
MITF	1	T/T	2
		T/G	22
		G/G	8
MITF	2	C/C	5
		C/T	7
		T/T	7
ASIP	1	G/G	10
		G/A	5
		A/A	7
ASIP	In/Del	+/+	2
		+/-	7
		-/-	5
COMT	1	C/C	3
		C/T	13
		T/T	4
